# Supplementary material for: Dietary Zinc and Risk of Prostate Cancer in Spain: MCC-Spain Study
Source: Nutrients. 2018 Dec 20;11(1):18. doi: 10.3390/nu11010018 (PMC6356690; doi:10.3390/nu11010018)
Supplement: Supplementary file 1 [file nutrients-11-00018-s001.zip]

Archive with 4 entries (4 files):
- Supplementary table S1.pdf
- Supplementary table S2.pdf
- Supplementary table S3.pdf
- Supplementary table S4.pdf
